# Supplementary material for: Dissection of goadsporin biosynthesis by in vitro reconstitution leading to designer analogues expressed in vivo
Source: Nat Commun. 2017 Feb 6;8:14207. doi: 10.1038/ncomms14207 (PMC5303826; doi:10.1038/ncomms14207)
Supplement: Supplementary Data 1 — List of calculated and observed m/z values for GodA derivatives and its reaction products. [file ncomms14207-s2.xlsx]

## Sheet: SI
Supplementary Data. List of calculated and observed m/z values for GodA derivatives and its reaction products.
			Enzymes used
Name		Unmodified	GodD				GodD, GodE		GodF	GodD, GodE, GodF	GodD, GodE, GodF, LazF
GodA*	dehydration	0	2	3	4	5	6		-	6	6
	dehydrogenation	0	-	-	-	-	6		-	6	6
	glutamylation	0	-	-	-	-	-		0	1	2
	glutamate elimination	0	-	-	-	-	-		-	-	2
	Calcd.	5483.7	5447.6	5429.6	5411.6	5393.6	5363.5		5483.7	5492.6	5327.4
	Obs.	5481.7	5448	5430	5412	5394.9	5363.7		5482	5492.9	5327.7
GodA*1–9	dehydration	0	-				3		-	-	3
	dehydrogenation	0	-				3		-	-	3
	glutamylation	0	-				-		-	-	0
	glutamate elimination	0	-				-		-	-	0
	Calcd.	4651.3	-				4591.2		-	-	4591.2
	Obs.	4651	-				4591		-	-	4591.6
GodA*1–6	dehydration	0	-				2		-	-	2
	dehydrogenation	0	-				2		-	-	2
	glutamylation	0	-				-		-	-	0
	glutamate elimination	0	-				-		-	-	0
	Calcd.	4348.2	-				4308.1		-	-	4308.1
	Obs.	4348.2	-				4308.3		-	-	4308.4
GodA*1–3	dehydration	0	-				1		-	-	-
	dehydrogenation	0	-				1		-	-	-
	Calcd.	4047	-				4027		-	-	-
	Obs.	4046.9	-				4026.9		-	-	-
GodA*1–2	dehydration	0	-				0		-	-	-
	dehydrogenation	0	-				0		-	-	-
	Calcd.	3947.9	-				3947.9		-	-	-
	Obs.	3948	-				3948		-	-	-
GodA*2–3	dehydration	0	-				0		-	-	-
	dehydrogenation	0	-				0		-	-	-
	Calcd.	3976	-				3976		-	-	-
	Obs.	3976.1	-				3976.1		-	-	-
GodA*1–9-T2A/ T5A/ C8A	dehydration	0	-				0		-	-	-
	dehydrogenation	0	-				0		-	-	-
	Calcd.	4559.3	-				4559.3		-	-	-
	Obs.	4559.5	-				4559.6		-	-	-
GodA*1–6-T2A/ T5A	dehydration	0	-				0		-	-	-
	dehydrogenation	0	-				0		-	-	-
	Calcd.	4288.1	-				4288.1		-	-	-
	Obs.	4288.5	-				4288.3		-	-	-
GodA*1–3-T2A	dehydration	0	-				0		-	-	-
	dehydrogenation	0	-				0		-	-	-
	Calcd.	4017	-				4017		-	-	-
	Obs.	4017.1	-				4017.1		-	-	-
GodA*1–8	dehydration	0	-				2		-	-	-
	dehydrogenation	0	-				2		-	-	-
	Calcd.	4564.2	-				4524.2		-	-	-
	Obs.	4564.2	-				4524.7		-	-	-
GodA*2–9	dehydration	0	-				2		-	-	-
	dehydrogenation	0	-				2		-	-	-
	Calcd.	4580.2	-				4540.2		-	-	-
	Obs.	4580.1	-				4540.8		-	-	-
GodA*1–5	dehydration	0	-				0	1	-	-	-
	dehydrogenation	0	-				0	1	-	-	-
	Calcd.	4235.1	-				4235.1	4215	-	-	-
	Obs.	4235	-				4235.7	4215.7	-	-	-
GodA*2–6	dehydration	0	-				1		-	-	-
	dehydrogenation	0	-				1		-	-	-
	Calcd.	4277.1	-				4257.1		-	-	-
	Obs.	4277	-				4257.8		-	-	-
GodA*1–3-A1C/T2A	dehydration	0	-				0		-	-	-
	dehydrogenation	0	-				0		-	-	-
	Calcd.	4049	-				4049		-	-	-
	Obs.	4049.2	-				4049.7		-	-	-
GodA*1–3-A1T/T2A	dehydration	0	-				0		-	-	-
	dehydrogenation	0	-				0		-	-	-
	Calcd.	4047	-				4047		-	-	-
	Obs.	4047.3	-				4047.8		-	-	-
GodA*1–3-A1S/T2A	dehydration	0	-				0		-	-	-
	dehydrogenation	0	-				0		-	-	-
	Calcd.	4033	-				4033		-	-	-
	Obs.	4033.2	-				4033.8		-	-	-
GodA*1–3-T2A/V3C	dehydration	0	-				0		-	-	-
	dehydrogenation	0	-				0		-	-	-
	Calcd.	4020.9	-				4020.9		-	-	-
	Obs.	4021.2	-				4022		-	-	-
GodA*1–3-T2A/V3T	dehydration	0	-				0		-	-	-
	dehydrogenation	0	-				0		-	-	-
	Calcd.	4019	-				4019		-	-	-
	Obs.	4019.1	-				4019.4		-	-	-
GodA*1–3-T2A/V3S	dehydration	0	-				0		-	-	-
	dehydrogenation	0	-				0		-	-	-
	Calcd.	4004.9	-				4004.9		-	-	-
	Obs.	4005.1	-				4005.4		-	-	-
GodA*1–9-A1T/T2A	dehydration	0	-				2		-	-	-
	dehydrogenation	0	-				2		-	-	-
	Calcd.	4651.3	-				4611.2		-	-	-
	Obs.	4651.3	-				4611.9		-	-	-
GodA*1–6-A1T/T2A	dehydration	0	-				1		-	-	-
	dehydrogenation	0	-				1		-	-	-
	Calcd.	4348.2	-				4328.1		-	-	-
	Obs.	4348.5	-				4329.1		-	-	-
GodA*1–6-T5I/I6T	dehydration	0	-				1		-	-	-
	dehydrogenation	0	-				1		-	-	-
	Calcd.	4348.2	-				4328.1		-	-	-
	Obs.	4348.4	-				4328.5		-	-	-
GodA*1–9-T2V/V3T	dehydration	0	-				2		-	-	-
	dehydrogenation	0	-				2		-	-	-
	Calcd.	4651.3	-				4611.2		-	-	-
	Obs.	4651.5	-				4612.3		-	-	-
GodA*1–6-T2V/V3T	dehydration	0	-				1		-	-	-
	dehydrogenation	0	-				1		-	-	-
	Calcd.	4348.2	-				4328.1		-	-	-
	Obs.	4348.4	-				4328.5		-	-	-
GodA*1–9-L7C/C8L	dehydration	0	-				3		-	-	-
	dehydrogenation	0	-				2		-	-	-
	Calcd.	4651.3	-				4593.2		-	-	-
	Obs.	4651.3	-				4593.8		-	-	-
GodA*1–9--1A1	dehydration	0	-				3		-	-	-
	dehydrogenation	0	-				3		-	-	-
	Calcd.	4722.3	-				4662.2		-	-	-
	Obs.	4722.6	-				4662.7		-	-	-
GodA*1–9-3A4	dehydration	0	-				3		-	-	-
	dehydrogenation	0	-				3		-	-	-
	Calcd.	4722.3	-				4662.2		-	-	-
	Obs.	4722.4	-				4663		-	-	-
GodA*1–9-6A7	dehydration	0	-				2	3	-	-	-
	dehydrogenation	0	-				2	3	-	-	-
	Calcd.	4722.3	-				4682.2	4662.2	-	-	-
	Obs.	4722.4	-				4683	4663	-	-	-
GodA*1–3-T2C	dehydration	0	-				1		-	-	-
	dehydrogenation	0	-				1		-	-	-
	Calcd.	4049	-				4028.9		-	-	-
	Obs.	4049.2	-				4029.2		-	-	-
GodA*1–3-T2S	dehydration	0	-				1		-	-	-
	dehydrogenation	0	-				1		-	-	-
	Calcd.	4033	-				4013		-	-	-
	Obs.	4033.3	-				4013.3		-	-	-
GodA*1–3-A1E	dehydration	0	-				0		-	-	-
	dehydrogenation	0	-				0		-	-	-
	Calcd.	4105	-				4105		-	-	-
	Obs.	4104.6	-				4104.6		-	-	-
GodA*1–3-A1R	dehydration	0	-				0		-	-	-
	dehydrogenation	0	-				0		-	-	-
	Calcd.	4132.1	-				4132.1		-	-	-
	Obs.	4131.7	-				4131.7		-	-	-
GodA*1–3-A1Y	dehydration	0	-				0		-	-	-
	dehydrogenation	0	-				0		-	-	-
	Calcd.	4139	-				4139		-	-	-
	Obs.	4189.7	-				4189.8		-	-	-
GodA*1–3-A1W	dehydration	0	-				0		-	-	-
	dehydrogenation	0	-				0		-	-	-
	Calcd.	4162	-				4162		-	-	-
	Obs.	4162	-				4162		-	-	-
GodA*1–3-V3R	dehydration	0	-				0	1	-	-	-
	dehydrogenation	0	-				0	1	-	-	-
	Calcd.	4104	-				4104	4084	-	-	-
	Obs.	4103.9	-				4103.8	4083.8	-	-	-
GodA*1–3-V3Y	dehydration	0	-				0	1	-	-	-
	dehydrogenation	0	-				0	1	-	-	-
	Calcd.	4111	-				4111	4091	-	-	-
	Obs.	4110.8	-				4110.9	4090.9	-	-	-
GodA*1–3-V3W	dehydration	0	-				0	1	-	-	-
	dehydrogenation	0	-				0	1	-	-	-
	Calcd.	4134	-				4134	4114	-	-	-
	Obs.	4133.6	-				4133.6	4113.5	-	-	-
GodA*1–3-V3E	dehydration	0	-				0		-	-	-
	dehydrogenation	0	-				0		-	-	-
	Calcd.	4077	-				4077		-	-	-
	Obs.	4076.8	-				4076.7		-	-	-
GodA*1–16	dehydration	0	-				-		-	-	5
	dehydrogenation	0	-				-		-	-	5
	glutamylation	0	-				-		-	-	0
	glutamate elimination	0	-				-		-	-	0
	Calcd.	5224.6	-				-		-	-	5124.4
	Obs.	5224.8	-				-		-	-	5124.7
GodA*1–13	dehydration	0	-				-		-	-	3		4
	dehydrogenation	0	-				-		-	-	3		4
	glutamylation	0	-				-		-	-	0		0
	glutamate elimination	0	-				-		-	-	0		0
	Calcd.	4979.5	-				-		-	-	4919.4		4899.4
	Obs.	4979.7	-				-		-	-	4919.6		4899.6
GodA*-T5A	dehydration	0	-				-		-	-	4		5
	dehydrogenation	0	-				-		-	-	4		5
	glutamylation	0	-				-		-	-	0		0
	glutamate elimination	0	-				-		-	-	0		0
	Calcd.	5453.7	-				-		-	-	5373.5		5353.5
	Obs.	5451.6	-				-		-	-	5373.3		5353.2
GodA*-S15A	dehydration	0	-				-		-	-	5
	dehydrogenation	0	-				-		-	-	5
	glutamylation	0	-				-		-	-	0
	glutamate elimination	0	-				-		-	-	0
	Calcd.	5467.7	-				-		-	-	5367.5
	Obs.	5465.6	-				-		-	-	5367.2
GodA*-S4A	dehydration	0	-				-		-	-	6
	dehydrogenation	0	-				-		-	-	6
	glutamylation	0	-				-		-	-	0
	glutamate elimination	0	-				-		-	-	0
	Calcd.	5467.7	-				-		-	-	5347.5
	Obs.	5465.6	-				-		-	-	5347.4
GodA*-S14A	dehydration	0	-				-		-	-	6		6
	dehydrogenation	0	-				-		-	-	6		6
	glutamylation	0	-				-		-	-	0		1
	glutamate elimination	0	-				-		-	-	0		1
	Calcd.	5467.7	-				-		-	-	5347.5		5329.5
	Obs.	5465.6	-				-		-	-	5347.4		5329.3
GodA*LP(-25)–(-1)	dehydration	0	-				-		-	-	6		6
	dehydrogenation	0	-				-		-	-	6		6
	glutamylation	0	-				-		-	-	1		2
	glutamate elimination	0	-				-		-	-	1		2
	Calcd.	4912.4	-				-		-	-	4774.2		4756.2
	Obs.	4910.9	-				-		-	-	4774.6		4756.6
GodA*LP(-20)–(-1)	dehydration	0	-				-		-	-	6		6
	dehydrogenation	0	-				-		-	-	6		6
	glutamylation	0	-				-		-	-	1		2
	glutamate elimination	0	-				-		-	-	1		2
	Calcd.	4385.1	-				-		-	-	4247		4229
	Obs.	4383.8	-				-		-	-	4247.6		4229.6
GodA*LP(-15)–(-1)	dehydration	0	-				-		-	-	4	5	5	6
	dehydrogenation	0	-				-		-	-	4	5	5	6
	glutamylation	0	-				-		-	-	0	0	1	1
	glutamate elimination	0	-				-		-	-	0	0	1	1
	Calcd.	3800.9	-				-		-	-	3720.8	3700.7	3682.7	3662.7
	Obs.	3799.5	-				-		-	-	3721.3	3701.3	3683.4	3663.3
GodA*LP(-10)–(-1)	dehydration	0	-				-		-	-	0
	dehydrogenation	0	-				-		-	-	0
	glutamylation	0	-				-		-	-	0
	glutamate elimination	0	-				-		-	-	0
	Calcd.	3287.6	-				-		-	-	3287.6
	Obs.	3288.3	-				-		-	-	3288.3
GodA*LP(-6)–(-1)	dehydration	0	-				-		-	-	0
	dehydrogenation	0	-				-		-	-	0
	glutamylation	0	-				-		-	-	0
	glutamate elimination	0	-				-		-	-	0
	Calcd.	2829.4	-				-		-	-	2829.4
	Obs.	2827.4	-				-		-	-	2827.4
GodA*-10SA11	dehydration	0	-				7		-	-	-
	dehydrogenation	0	-				7		-	-	-
	Calcd.	5641.7	-				5501.5		-	-	-
	Obs.	5639.5	-				5501.5		-	-	-
GodA*-tandem	dehydration	0	-				12		-	-	-
	dehydrogenation	0	-				12		-	-	-
	Calcd.	7196.1	-				6951.1		-	-	-
	Obs.	7190.2	-				6951.3		-	-	-
